# Supplementary material for: Functional Diversification of Paralogous Transcription Factors via Divergence in DNA Binding Site Motif and in Expression
Source: PLoS One. 2008 Jun 4;3(6):e2345. doi: 10.1371/journal.pone.0002345 (PMC2394658; doi:10.1371/journal.pone.0002345)
Supplement: Data File S2 — This contains supplementary data in two worksheets (0.04 MB XLS) [file pone.0002345.s002.xls]

## Sheet: Binding Similarity Scores
Ensembl Gene Id1	Gene Symbol1	Ensembl Gene Id2	GeneSymbol2	Median Binding Similarity Score
ENSG00000007968	E2F2	ENSG00000101412	E2F1	24.6167
ENSG00000007968	E2F2	ENSG00000112242	E2F3	26.0123
ENSG00000008196	TFAP2B	ENSG00000087510	TFAP2C	15.7635
ENSG00000008196	TFAP2B	ENSG00000137203	TFAP2A	15.2013
ENSG00000025434	NR1H3	ENSG00000111424	VDR	3.75921
ENSG00000025434	NR1H3	ENSG00000126351	THRA	2.07424
ENSG00000025434	NR1H3	ENSG00000131759	RARA	2.07424
ENSG00000025434	NR1H3	ENSG00000151090	THRB	2.07424
ENSG00000025434	NR1H3	ENSG00000172819	RARG	2.07424
ENSG00000025434	NR1H3	ENSG00000185551	NR2F2	2.56766
ENSG00000066336	SPI1	ENSG00000142539	SPIB	13.1649
ENSG00000068305	MEF2A	ENSG00000116604	MEF2D	18.2372
ENSG00000071564	TCF3	ENSG00000140262	TCF12	6.30883
ENSG00000071564	TCF3	ENSG00000196628	TCF4	5.69471
ENSG00000072310	SREBF1	ENSG00000198911	SREBF2	13.2711
ENSG00000075426	FOSL2	ENSG00000170345	FOS	15.6881
ENSG00000075426	FOSL2	ENSG00000175592	FOSL1	16.2191
ENSG00000075891	PAX2	ENSG00000125618	PAX8	0.218194
ENSG00000075891	PAX2	ENSG00000196092	PAX5	0.283918
ENSG00000077092	RARB	ENSG00000172819	RARG	3.07959
ENSG00000077150	NFKB2	ENSG00000109320	NFKB1	20.2689
ENSG00000081059	TCF7	ENSG00000138795	LEF1	16.7597
ENSG00000082641	NFE2L1	ENSG00000116044	NFE2L2	19.4704
ENSG00000087510	TFAP2C	ENSG00000137203	TFAP2A	13.0452
ENSG00000091831	ESR1	ENSG00000173153	ESRRA	3.46178
ENSG00000092098	ISGF3G	ENSG00000137265	IRF4	31.9992
ENSG00000095794	CREM	ENSG00000118260	CREB1	8.14808
ENSG00000100146	SOX10	ENSG00000125398	SOX9	3.3256
ENSG00000101076	HNF4A	ENSG00000164749	HNF4G	10.2114
ENSG00000101412	E2F1	ENSG00000112242	E2F3	22.1587
ENSG00000103241	FOXF1	ENSG00000137273	FOXF2	9.265
ENSG00000105516	DBP	ENSG00000108924	HLF	0.498782
ENSG00000105866	SP4	ENSG00000172845	SP3	18.2026
ENSG00000107485	GATA3	ENSG00000179348	GATA2	3.25692
ENSG00000108753	TCF2	ENSG00000135100	TCF1	26.7508
ENSG00000108924	HLF	ENSG00000167074	TEF	8.97456
ENSG00000109381	ELF2	ENSG00000120690	ELF1	8.23154
ENSG00000111049	MYF5	ENSG00000129152	MYOD1	10.127
ENSG00000111145	ELK3	ENSG00000158711	ELK4	11.7854
ENSG00000111424	VDR	ENSG00000144852	NR1I2	3.31896
ENSG00000111424	VDR	ENSG00000151090	THRB	1.24691
ENSG00000113658	SMAD5	ENSG00000170365	SMAD1	5.43651
ENSG00000113658	SMAD5	ENSG00000175387	SMAD2	5.43651
ENSG00000115415	STAT1	ENSG00000138378	STAT4	4.17345
ENSG00000115415	STAT1	ENSG00000168610	STAT3	3.33799
ENSG00000115415	STAT1	ENSG00000170581	STAT2	8.29944
ENSG00000115415	STAT1	ENSG00000173757	STAT5B	6.21882
ENSG00000115966	ATF2	ENSG00000170653	ATF7	10.0714
ENSG00000117595	IRF6	ENSG00000128604	IRF5	27.2615
ENSG00000117595	IRF6	ENSG00000137265	IRF4	27.2615
ENSG00000118689	FOXO3A	ENSG00000150907	FOXO1A	13.9379
ENSG00000124813	RUNX2	ENSG00000159216	RUNX1	17.2162
ENSG00000125618	PAX8	ENSG00000196092	PAX5	0.338796
ENSG00000125798	FOXA2	ENSG00000129514	FOXA1	5.87131
ENSG00000126351	THRA	ENSG00000132170	PPARG	3.48213
ENSG00000126351	THRA	ENSG00000172819	RARG	6.86065
ENSG00000128604	IRF5	ENSG00000137265	IRF4	27.2615
ENSG00000130522	JUND	ENSG00000177606	JUN	13.3743
ENSG00000131759	RARA	ENSG00000132170	PPARG	3.22127
ENSG00000131759	RARA	ENSG00000144852	NR1I2	3.07959
ENSG00000131759	RARA	ENSG00000151090	THRB	6.86065
ENSG00000131759	RARA	ENSG00000172819	RARG	3.07959
ENSG00000131759	RARA	ENSG00000175745	NR2F1	3.19731
ENSG00000131759	RARA	ENSG00000185551	NR2F2	2.86818
ENSG00000131759	RARA	ENSG00000186350	RXRA	3.12054
ENSG00000132170	PPARG	ENSG00000151090	THRB	3.48213
ENSG00000132170	PPARG	ENSG00000172819	RARG	3.22127
ENSG00000132170	PPARG	ENSG00000186951	PPARA	2.0796
ENSG00000134954	ETS1	ENSG00000157557	ETS2	9.63213
ENSG00000138378	STAT4	ENSG00000168610	STAT3	4.08689
ENSG00000138378	STAT4	ENSG00000170581	STAT2	11.9909
ENSG00000138378	STAT4	ENSG00000173757	STAT5B	8.97825
ENSG00000143171	RXRG	ENSG00000175745	NR2F1	3.13845
ENSG00000143171	RXRG	ENSG00000186350	RXRA	1.24691
ENSG00000143171	RXRG	ENSG00000186951	PPARA	2.71864
ENSG00000143437	ARNT	ENSG00000172379	ARNT2	2.11106
ENSG00000151090	THRB	ENSG00000172819	RARG	6.86065
ENSG00000151702	FLI1	ENSG00000157554	ERG	9.90157
ENSG00000164749	HNF4G	ENSG00000175745	NR2F1	4.60424
ENSG00000164749	HNF4G	ENSG00000185551	NR2F2	3.95637
ENSG00000166888	STAT6	ENSG00000173757	STAT5B	3.85427
ENSG00000168610	STAT3	ENSG00000170581	STAT2	11.9909
ENSG00000168610	STAT3	ENSG00000173757	STAT5B	8.97825
ENSG00000170365	SMAD1	ENSG00000175387	SMAD2	5.43651
ENSG00000171223	JUNB	ENSG00000177606	JUN	13.3743
ENSG00000172819	RARG	ENSG00000175745	NR2F1	3.19731
ENSG00000172819	RARG	ENSG00000185551	NR2F2	2.86818
ENSG00000172819	RARG	ENSG00000186350	RXRA	3.12054
ENSG00000172819	RARG	ENSG00000186951	PPARA	3.55852
ENSG00000173153	ESRRA	ENSG00000185551	NR2F2	5.33446
ENSG00000173153	ESRRA	ENSG00000186350	RXRA	2.23175
ENSG00000175745	NR2F1	ENSG00000185551	NR2F2	4.09619
ENSG00000175745	NR2F1	ENSG00000186350	RXRA	3.45936
ENSG00000186350	RXRA	ENSG00000206289	RXRB	3.12054
ENSG00000206218	RXRB	ENSG00000206289	RXRB	3.07959

## Sheet: Expression Data
Ensembl Gene Id	Gene Symbol	Amygdala	Cerebellum	Heart	Kidney	Liver	Lung	Ovary	Pancreas	Pituitary	Placenta	PrefrontalCortex	Prostate	Testis	Thalamus	Thymus	Thyroid	Trachea	Uterus	adrenalgland	caudatenucleus	dorsal	salivarygland	spinalcord
ENSG00000007968	E2F2	80.15	95.7	278.5	55.4	83.85	104.3	48.95	55.9	80.65	72.05	81.7	83.85	67.75	68.8	74.7	105.4	63.95	64.5	60.75	61.85	44.1	62.4	75.25
ENSG00000008196	TFAP2B	66.7	52.7	70.4	71.5	67.75	71.5	45.7	53.2	79	72.6	79.05	76.85	61.8	65.6	60.25	83.35	56.45	58.05	61.8	58.1	48.4	66.1	70.4
ENSG00000025434	NR1H3	89.8	76.35	243	94.1	1168.8	296.25	66.15	96.8	118.25	251.65	116.7	141.9	524.2	95.15	206.45	186	86	132.25	87.1	88.7	73.1	92.45	107.55
ENSG00000066336	SPI1	50	36	51.1	34.95	47.35	263.4	30.1	36.55	54.3	64	60.2	55.9	44.1	45.15	44.1	58.6	40.3	40.9	38.7	39.8	31.7	41.95	49.5
ENSG00000068305	MEF2A	180.15	165.1	176.9	115.1	162.9	159.1	145.7	130.15	174.2	163.45	215.05	196.75	247.85	140.9	128.5	193.5	126.9	346.2	133.9	126.85	132.8	188.2	166.65
ENSG00000071564	TCF3	230.375	263.7	252.125	252.4	274.75	496.775	165.6	298.4	366.125	366.675	304.025	694.625	741.925	236.275	704.575	645.975	231.425	301.875	284.4	236.3	189.525	284.125	371.75
ENSG00000072310	SREBF1	403.2	87.6	126.35	95.15	191.95	587.1	70.4	87.1	226.35	329.6	325.25	572.6	273.15	330.1	341.95	293.55	126.35	136	944.6	307.5	112.35	143.55	369.35
ENSG00000075426	FOSL2	130.65	132.25	149.45	124.2	136	681.15	1709.15	188.7	176.9	677.4	162.9	282.75	116.65	119.9	116.1	340.35	202.7	436	524.2	104.85	124.2	181.2	140.35
ENSG00000075891	PAX2	126.35	95.7	126.35	131.7	129.6	125.25	106.95	98.4	154.85	136.05	146.2	150	121.5	124.7	126.35	172.05	115.05	112.35	109.65	123.1	105.9	162.9	126.35
ENSG00000077092	RARB	65.6	50.5	63.45	49.45	68.25	68.85	46.8	51.6	75.3	72	80.1	76.35	60.75	63.95	59.1	79	55.95	60.75	54.85	86.55	45.7	81.15	68.8
ENSG00000077150	NFKB2	78.225	65.875	84.95	74.45	86.525	87.625	68.825	72.025	111.55	93.8	103.5	99.2	77.4	84.15	79.825	105.075	76.6	76.625	84.125	74.2	59.15	79.025	88.45
ENSG00000081059	TCF7	4222.05	1536	1465.05	1478.5	1910.75	3635.45	1360.75	3082.25	3339.8	2350	3428	20902.2	2975.25	2648.4	21845.2	6762.35	2317.2	3810.75	1622.55	2218.85	2251.6	2081.2	2804.3
ENSG00000082641	NFE2L1	4701.05	2718.3	5724.75	5082.3	1686.05	4616.15	1816.1	1713.45	4329.55	5111.8	9329.6	3590.85	3084.95	4184.4	3147.85	6707	2650	4661.85	3861.3	2683.9	1565.05	2291.95	5233.85
ENSG00000087510	TFAP2C	76.625	60.475	90.575	59.925	91.125	128.25	54.325	63.425	91.425	1475.8	88.175	289.225	71.25	72.05	69.875	107.8	127.15	84.125	81.175	65.85	76.075	108.35	89
ENSG00000091831	ESR1	61.3	70.95	58.6	62.9	67.75	58.05	50.55	47.85	102.15	62.9	75.8	104.3	56.45	86.05	57	90.35	85.45	80.65	56.95	76.85	48.95	54.3	62.9
ENSG00000092098	ISGF3G	265.6	237.1	410.2	262.35	371.5	530.1	212.35	250.55	380.1	330.65	287.05	356.45	283.85	197.3	481.2	362.35	261.25	230.65	313.45	254.85	201.6	279.05	328.5
ENSG00000095794	CREM	155.35	76.9	114.5	75.25	110.25	100	77.4	79.55	209.15	103.8	117.25	114	534.95	96.75	88.7	116.7	82.25	84.95	99.45	87.1	79.55	92.45	102.15
ENSG00000100146	SOX10	1793.55	1013.7	794.075	897.575	656.7	428.225	428.525	526.325	1009.12	575.275	2660.2	601.875	887.35	2598.68	710.5	641.925	1419.1	387.075	919.625	1824.2	1709.15	1098.12	3972.3
ENSG00000101076	HNF4A	122	89.8	172.05	103.75	179.05	127.4	78.5	93.55	157.55	126.9	149.45	134.95	107.5	111.3	118.85	147.35	119.9	127.95	109.15	100.5	79.55	103.25	118.3
ENSG00000101412	E2F1	118.525	90.05	107.8	114.225	105.1	107.5	66.4	110.225	154.3	82.775	135.225	127.125	119.35	116.65	118.8	142.725	109.425	101.875	118.8	125	86.55	89.8	118.3
ENSG00000103241	FOXF1	64	88.7	59.15	45.7	64	2007	43	47.3	70.4	931.75	79.05	410.25	57.55	67.2	57.55	143.55	55.9	74.2	51.6	53.25	44.05	54.85	66.15
ENSG00000105516	DBP	460.75	540.85	344.65	236	413.45	318.3	207	239.8	360.2	252.7	353.75	381.7	280.65	358.6	425.3	2123.1	253.25	260.25	431.2	427.4	160.2	269.9	316.7
ENSG00000105866	SP4	41.4	30.65	37.1	29.55	39.8	41.95	30.1	31.2	46.25	43.55	50.5	46.75	36.55	38.7	37.65	50.55	37.1	36	32.8	33.9	28.5	36.55	41.4
ENSG00000107485	GATA3	70.95	60.2	82.25	64.5	83.3	84.4	59.15	62.35	91.35	2018.25	86.05	94.6	72.05	77.4	277.95	101.05	64.5	65.6	65.6	67.2	59.15	71.5	82.25
ENSG00000108753	TCF2	662.95	1431.2	664.5	2587.6	830.1	830.1	489.25	1033.3	1077.4	724.75	825.8	937.1	1167.2	707	647.3	762.35	831.15	518.3	1041.4	937.1	904.85	869.9	938.7
ENSG00000108924	HLF	990.875	368.55	199.725	130.625	166.7	158.625	157.25	154.05	556.475	975	1872.3	208.325	143.825	509.4	133.6	638.45	219.875	179.05	194.325	744.35	160.225	157	178.225
ENSG00000109320	NFKB1	59.15	55.9	59.15	62.35	81.75	175.8	58.05	60.75	83.9	174.7	103.25	91.9	64.5	55.9	551.05	130.65	94.65	79.05	58.6	50.5	40.85	85.5	75.8
ENSG00000109381	ELF2	225.3	136.825	167.45	111.85	174.725	154.575	187.9	141.675	290.05	173.375	304.025	314.25	245.425	170.15	216.675	320.975	191.4	630.1	140.85	212.1	144.6	391.925	216.1
ENSG00000111049	MYF5	119.9	160.75	198.35	232.25	142.45	132.25	134.95	117.7	180.1	137.1	141.4	147.3	127.95	151.1	112.9	144.1	110.2	100.55	162.35	112.4	204.85	136	136.05
ENSG00000111145	ELK3	86.55	64.5	77.95	61.85	82.8	87.6	60.75	70.45	95.15	90.3	106.45	97.85	76.9	81.2	90.85	103.75	71.5	75.25	75.25	70.95	124.2	79.05	86.55
ENSG00000111424	VDR	213.45	197.85	302.15	244.35	273.4	248.925	190.85	228.5	309.15	261.8	259.95	283.625	242.2	267.475	200.025	288.15	206.75	214.775	248.9	243.575	242.75	275.25	268.55
ENSG00000112242	E2F3	106.725	55.375	75.275	68.55	73.125	83.05	53.225	136.85	87.9	83.075	167.45	87.625	74.475	77.175	91.675	105.375	63.45	65.85	65.575	69.325	54.55	66.675	81.45
ENSG00000113658	SMAD5	95.975	88.7	132	91.675	136	130.625	118.8	93.825	140.325	109.15	119.625	156.7	102.15	109.675	106.725	126.325	122.575	188.45	112.625	99.475	126.9	111.3	117.2
ENSG00000115415	STAT1	1614.55	169.35	101.1	134.4	121.55	559.7	100.55	676.35	1808.6	587.65	984.95	1626.35	413.45	490.85	2789.2	1827.4	1723.65	631.2	450.55	302.7	142.45	2460.25	1308.6
ENSG00000115966	ATF2	81.2	62.9	82.25	65.6	81.7	83.85	58.05	65.6	119.9	87.1	112.95	92.45	106.45	72.05	74.2	95.7	78.5	69.85	69.9	70.95	61.25	87.65	80.65
ENSG00000116044	NFE2L2	2159.1	416.1	261.8	303.25	332.8	509.7	1730.65	1288.7	2991.95	1576.85	2138.2	1273.1	715.05	996.8	605.4	7497.85	2772.55	4318.3	631.75	1073.65	932.8	1970.4	2115.6
ENSG00000116604	MEF2D	304.575	398.125	811.575	394.625	344.925	378.75	334.95	383.1	527.975	538.975	575.525	329.025	375.55	569.1	367.75	310.475	325.275	313.45	508.875	421.5	310.2	538.175	445.425
ENSG00000117595	IRF6	32.8	121	29.05	54.3	31.2	34.4	20.45	62.4	55.9	95.7	46.25	210.75	30.15	31.15	120.95	93.55	344.1	29.55	31.75	27.4	28.5	258.6	33.35
ENSG00000118260	CREB1	152.15	145.7	103.75	102.65	150	89.8	138.2	101.05	230.65	118.25	188.2	198.9	148.925	143	160.75	176.35	147.3	294.1	100.55	124.2	133.3	188.2	133.3
ENSG00000118689	FOXO3A	459.125	846.525	194.35	387.625	270.175	1149.72	648.375	428.5	508.075	832	1235.5	1264.78	481.975	249.2	777.4	308.35	634.675	613.975	315.875	199.725	211.275	280.375	188.725
ENSG00000120690	ELF1	186.85	161.025	194.35	147.025	322.3	448.375	127.175	796.75	197.025	385.225	220.45	665.625	194.9	147.575	2969.32	672.85	331.975	473.65	190.6	165.075	108.075	164.525	176.575
ENSG00000124813	RUNX2	53.2	39.825	47.575	38.425	53.225	51.6	34.675	39.525	59.925	54.85	65.325	58.6	47.325	49.75	47.575	64.5	44.1	45.95	42.225	45.15	35.225	50.25	54.025
ENSG00000125398	SOX9	1533.33	711.825	135.225	134.925	131.175	112.625	67.75	1667.2	520.95	98.675	4037.35	2585.5	2355.93	386.825	72.3	986.55	2324.45	73.4	91.675	747.825	91.125	1293.8	1546.53
ENSG00000125618	PAX8	57	43	55.4	171.5	56.45	58.6	38.2	44.1	65.05	59.65	69.9	64.5	51.6	65.05	51.6	6118.3	47.35	51.1	46.25	47.85	38.15	51.6	58.6
ENSG00000125798	FOXA2	89.5	82.825	130.9	150	170.175	334.4	62.1	159.675	118	94.9	98.375	107.775	85.725	117.475	81.175	116.4	121.225	81.175	125.8	117.475	75.8	85.45	95.425
ENSG00000126351	THRA	2479.57	858.85	794.625	315.875	333.6	367.475	266.1	249.45	501.05	291.125	1826.88	439.775	392.75	785.5	292.45	620.7	353.475	469.625	405.1	1443.55	287.9	462.35	1388.45
ENSG00000128604	IRF5	131.2	103.475	163.45	157.8	143.275	229.3	84.125	114.25	174.175	123.4	136.55	140.05	120.975	121	119.35	156.175	114	114.525	106.725	109.675	83.9	96.5	189.775
ENSG00000129152	MYOD1	141.4	109.7	138.7	107.55	148.9	148.9	94.1	114	195.15	151.1	174.2	165.05	131.2	138.2	132.8	175.25	134.4	124.7	118.85	127.95	97.85	126.85	148.4
ENSG00000129514	FOXA1	87.1	66.65	103.25	65.55	324.2	501.6	61.8	69.9	97.85	91.9	105.95	1986.55	80.1	82.8	78.5	104.85	213.4	87.65	72.05	74.2	70.95	103.2	88.7
ENSG00000130522	JUND	488.7	150	177.4	107.55	148.4	1195.2	556.45	84.45	205.35	948.95	803.2	372.55	141.4	72.05	186.55	734.95	155.95	453.2	160.2	165.05	46.25	36.55	202.7
ENSG00000131759	RARA	314.8	253.225	429.55	252.425	323.125	310.75	205.65	278.5	360.2	300	351.35	408.35	244.325	286.55	244.6	438.975	268.825	279.325	240.85	224.2	204.85	352.95	353.775
ENSG00000132170	PPARG	47.85	36	44.1	35.5	66.7	73.1	32.8	63.45	54.85	247.3	59.1	55.35	43.55	45.7	43.55	61.3	40.85	41.9	39.25	40.3	31.7	41.95	49.5
ENSG00000134954	ETS1	56.45	43.55	67.2	44.05	55.4	59.15	36.55	44.1	65.6	60.25	69.85	108.05	52.15	54.8	84.95	70.95	48.35	48.9	46.25	47.85	37.65	50	58.6
ENSG00000135100	TCF1	160.75	108.6	180.65	128.5	205.9	143	102.7	152.7	162.9	154.3	170.95	165.6	125.8	131.7	131.7	173.1	120.4	128.5	119.35	120.95	104.3	125.85	140.35
ENSG00000137203	TFAP2A	153.75	170.95	256.45	298.35	344.1	205.4	179.55	230.65	245.15	4260.75	195.15	303.25	187.05	151.6	183.9	203.75	226.35	174.2	171.5	166.7	230.65	193	186.55
ENSG00000137265	IRF4	101.05	77.975	91.675	75.025	73.625	99.45	64.25	84.95	120.45	101.9	112.075	115.85	84.95	94.625	96.5	127.95	88.725	87.875	81.475	100.825	66.675	105.65	102.4
ENSG00000137273	FOXF2	58.6	44.1	53.25	41.95	55.4	1125.25	39.25	43	66.65	230.65	75.25	64	51.6	62.35	51.05	78.5	79.05	48.4	47.3	49.45	45.7	60.25	59.15
ENSG00000138378	STAT4	73.65	54.3	64.55	53.8	70.95	79	52.15	56.45	456.45	72.6	295.15	79	140.35	67.75	62.9	82.25	59.15	61.3	60.75	64	47.85	62.35	69.9
ENSG00000138795	LEF1	91.4	97.85	136.05	96.75	147.85	122.05	109.7	116.1	146.75	129.6	120.45	153.2	152.7	171	3450	110.75	101.1	109.15	175.3	108.05	109.15	133.3	125.25
ENSG00000140262	TCF12	659.15	141.95	68.8	100	75.8	111.85	133.3	219.9	220.45	324.7	823.7	655.35	173.15	229.6	2201.05	1220.45	312.35	1905.9	137.1	358.6	146.75	267.75	679
ENSG00000142539	SPIB	65.6	56.45	265.6	73.65	72	73.15	44.1	76.35	109.15	71.5	81.2	104.85	59.15	66.15	276.9	83.85	78.5	59.15	58.6	59.15	47.85	90.85	68.8
ENSG00000143171	RXRG	48.4	35.5	47.35	34.95	55.9	48.9	31.2	42.45	169.9	50	58.6	54.8	43	45.7	43	58.05	39.25	41.4	38.2	44.1	31.7	41.95	51.6
ENSG00000143437	ARNT	54.3	51.6	49.5	44.65	55.4	54.3	34.4	41.95	61.8	155.4	64.5	59.7	48.95	51.6	50.5	67.75	45.7	51.65	69.9	45.7	35.5	47.3	65.55
ENSG00000144852	NR1I2	88.175	76.075	148.125	80.4	323.925	102.15	58.075	227.425	102.7	91.95	108.075	100.825	79.6	84.125	83.6	108.85	73.375	76.9	94.625	103.225	59.95	78.225	89.8
ENSG00000150907	FOXO1A	351.6	309.65	316.125	477.95	470.7	1238.45	3006.45	557.55	572.025	1014.77	633.875	708.3	546.25	336.8	701.875	1106.72	588.975	2577.4	496.525	459.675	1087.1	527.7	509.675
ENSG00000151090	THRB	62.35	46.25	64	44.65	60.2	68.8	41.4	46.75	71.5	66.15	75.8	75.25	55.35	58.1	56.45	116.65	51.1	54.3	49.45	50.5	47.3	57	61.8
ENSG00000151702	FLI1	458.1	393	855.35	559.7	598.9	533.9	271.5	351.05	600	744.6	538.15	487.1	447.3	473.65	622.05	455.9	438.7	499.45	591.4	368.25	277.4	399.45	469.9
ENSG00000157554	ERG	55.9	43	61.3	42.45	55.95	63.95	38.75	44.1	64.5	179.05	70.95	65.05	51.6	63.4	53.8	74.2	50	112.4	47.3	48.4	39.25	51.6	59.7
ENSG00000157557	ETS2	947.85	266.925	379.3	287.65	366.925	4939.77	400.55	1810.72	446.5	1056.72	820.15	1127.45	264.525	516.65	453.475	547.875	828.225	941.675	359.4	255.65	179.575	344.1	367.75
ENSG00000158711	ELK4	123.7	103.2	108.6	86.55	128	107.55	111.3	101.6	129.05	139.8	136.6	219.35	155.35	106.45	109.7	137.1	91.95	100.55	96.2	99.45	174.2	144.65	113.95
ENSG00000159216	RUNX1	83.075	68.275	87.075	70.675	85.75	94.325	57	69.075	103.225	91.125	94.9	97.325	80.925	91.125	82.8	108.35	87.35	70.675	77.95	76.35	58.6	87.875	95.425
ENSG00000164749	HNF4G	68.8	52.7	65.05	51.05	67.75	70.95	67.25	53.75	78.5	73.1	81.15	77.4	62.35	66.15	62.35	83.3	57.5	60.2	56.45	58.6	52.15	62.9	70.4
ENSG00000166888	STAT6	515.575	109.425	868	1077.4	1002.95	3518.8	836.025	1132	468.275	1428.5	1077.15	2923.1	719.375	377.675	3726.9	2996.53	1449.2	2796.78	1800.55	401.35	533.575	1070.95	563.45
ENSG00000167074	TEF	71.5	68.8	77.4	54.85	84.4	77.4	53.2	58.05	111.3	76.35	78.5	82.25	90.85	70.4	65.05	86.55	69.35	62.35	65.6	86.55	53.8	62.35	75.3
ENSG00000168610	STAT3	919.1	764.275	1066.95	1709.95	1296.22	3560.5	1491.92	1220.15	1322.58	1788.97	1072.88	2089.22	1077.97	619.9	3541.4	1608.62	1978.78	771.25	1239.53	507	556.975	815.6	851.35
ENSG00000170345	FOS	851.65	333.35	113.45	2532.8	66.65	16911.3	757	2558.6	1305.9	3654.3	78.5	6324.7	98.4	218.85	4300	13949.5	9201.1	7641.9	2479.05	493	842.45	465.05	4481.7
ENSG00000170365	SMAD1	375.8	648.4	353.25	307	322.05	854.3	360.25	297.35	897.85	400	1010.75	660.75	543	368.25	647.85	539.75	587.1	2063.95	305.9	399.45	279.6	581.15	393.55
ENSG00000170581	STAT2	54.05	41.925	52.425	40.325	53.5	57.5	36.025	43.55	73.65	61.575	67.2	63.675	50.275	52.95	67.225	67.2	45.975	47.025	43.8	47.85	38.475	54.825	71.8
ENSG00000170653	ATF7	54.3	41.95	53.75	40.35	55.4	56.45	38.2	43.05	67.2	57.55	66.15	62.9	50	52.7	48.95	66.1	45.7	47.85	45.7	46.25	44.65	50.55	56.45
ENSG00000171223	JUNB	1713.45	1040.85	2253.2	2062.9	1412.35	18711.8	3069.4	2465.55	4547.3	3860.75	1505.35	9066.65	955.35	917.2	3436	9141.9	4006.45	2979.05	5652.7	1177.95	1175.25	754.3	4646.8
ENSG00000172379	ARNT2	7715.6	819.35	141.9	382.25	132.3	147.3	97.85	103.2	344.6	141.4	11344.6	157	227.45	2759.7	100	154.3	106.45	114	97.85	5540.85	156.45	114.5	2926.9
ENSG00000172819	RARG	234.425	323.675	231.975	288.975	350	241.675	168.525	175.525	377.125	236.8	261.3	294.35	265.325	217.75	267.475	283.35	280.65	224.75	301.875	225.825	146.525	280.375	272.825
ENSG00000172845	SP3	1187.6	273.15	207	259.15	168.3	366.65	448.4	1379	1304.85	2391.95	1659.15	1415.6	416.65	362.9	1107	4443.55	1427.95	4117.75	347.3	473.65	374.7	1111.3	1083.9
ENSG00000173153	ESRRA	413.425	452.175	835.75	634.675	806.2	567.45	277.95	437.9	598.375	485.475	534.4	481.425	380.925	871.775	370.425	764.25	417.2	302.7	537.625	465.6	306.175	533.85	530.375
ENSG00000173757	STAT5B	104.3	79.6	96.75	71	96.8	155.35	80.1	75.8	112.9	1003.2	125.3	122.6	233.9	79.55	199.45	125.8	83.85	117.2	79.55	82.25	64	85.5	97.85
ENSG00000175387	SMAD2	462.375	201.075	273.675	242.2	290.325	501.625	269.35	289.8	488.975	985.775	549.725	375.25	651.625	346.5	480.375	779.025	418.825	320.95	383.6	253.475	266.925	424.475	624.175
ENSG00000175592	FOSL1	64.55	50	65.6	92.45	62.35	65.05	40.85	48.4	69.35	63.95	75.8	91.9	53.75	59.65	54.85	108.05	225.8	53.2	84.4	52.7	51.05	76.9	67.75
ENSG00000175745	NR2F1	630.1	301.6	163.95	209.15	203.8	280.65	172.05	144.6	264.5	338.15	724.7	448.4	175.8	468.85	180.65	297.35	159.65	314.5	258.6	244.65	142.45	162.9	522.55
ENSG00000177606	JUN	136.55	63.45	116.1	61.85	81.7	2409.15	60.75	159.65	108.6	86.55	123.65	481.75	72.6	77.45	102.15	490.35	175.25	386.55	66.65	68.8	89.8	72.6	161.8
ENSG00000179348	GATA2	223.125	200.55	358.575	473.925	232.55	2248.4	171.5	216.125	362.35	11018	323.625	6753.23	223.65	365.05	169.9	289.525	268.825	1388.7	256.725	246.525	260.775	273.925	290.325
ENSG00000185551	NR2F2	1640.9	334.95	633.35	1761.3	822.05	2769.9	1961.85	589.25	940.85	3340.35	332.25	5443.05	1051.1	771	493.55	1195.15	2098.95	18545.2	2416.15	198.4	1036	567.2	863.4
ENSG00000186350	RXRA	154.3	121.5	250	118.85	810.75	168.3	105.95	134.4	180.1	392.5	163.95	214	141.95	142.45	106.95	225.3	123.15	115.6	124.2	134.45	108.05	136.55	183.35
ENSG00000186951	PPARA	66.15	52.7	76.35	51.6	71.5	70.4	55.9	55.35	80.1	74.2	84.4	79.05	62.35	66.15	61.3	81.15	57.5	59.15	58.6	59.1	51.05	62.9	70.4
ENSG00000196092	PAX5	275.8	208.05	255.4	253.75	281.7	337.65	174.7	255.4	338.15	263.45	292.5	412.4	258.05	262.35	276.35	323.65	241.9	232.8	257.55	231.15	245.7	240.85	319.35
ENSG00000196628	TCF4	2174.75	1268.85	387.1	205.35	361.8	854.85	360.2	394.6	1508.6	388.15	6395.2	1516.15	547.35	347.85	777.45	671.5	866.15	3392.45	561.85	269.4	303.75	452.7	291.95
ENSG00000198911	SREBF2	319.9	136.55	97.85	67.75	86.55	159.15	52.15	84.4	123.7	88.7	276.35	217.2	80.65	94.6	115.1	161.8	117.7	93.05	114.5	143.55	45.15	89.25	115.05
ENSG00000206218	RXRB	491.4	492.475	734.425	340.6	463.725	684.675	253.225	255.65	437.375	634.7	928.5	717.2	361.85	426.325	588.45	1000.8	368.025	389.5	411	410.75	305.925	314.775	465.875
ENSG00000206289	RXRB	491.4	492.475	734.425	340.6	463.725	684.675	253.225	255.65	437.375	634.7	928.5	717.2	361.85	426.325	588.45	1000.8	368.025	389.5	411	410.75	305.925	314.775	465.875
Expression data compiled from Novartis data set for the 23 non-redundant tissues. If multiple probes map to a single gene, the median expression is displayed here. See Methods for further details.
